# Supplementary material for: Accuracy and Acceptability of Wrist-Wearable Activity-Tracking Devices: Systematic Review of the Literature
Source: J Med Internet Res. 2022 Jan 21;24(1):e30791. doi: 10.2196/30791 (PMC8817215; doi:10.2196/30791)
Supplement: Multimedia Appendix 1 [file jmir_v24i1e30791_app1.xlsx]

## Sheet: public
Study ID	Author, year	Health condition	Setting	Study aim	Outcome Assessed	Outcome category	Device brand	Device Model	Reference standard	Results	QUADAS - Pt selection	QUADAS - Index test	QUADAS - Reference standard	QUADAS - Flow and timing
3	Lahti, 2017	Schizophrenia	Lab	Acceptability	Data availability	Data availability	Garmin	Vivofit	Electronic reported surveys	0.97
4	Marcoux, 2019	Idiopathic Pulmonary Fibrosis	Field	Acceptability	Data availability	Data availability	Fitbit	Flex 2	NA	Mean (SD) 91% (20), after excluding 2 participants with no data due to technical difficulties
5	Semanik, 2020	Chronic joint pain	Lab	Accuracy	MVPA	Active time	Fitbit	Flex	ActiGraph GT3X	Mean (SD) difference 18.5 (11.3), with mean (SD) 239.5 (86.2) min/day measured with the reference standard	Probably high	Low	Low	Low
6	Stackpool, 2013	Healthy	Lab	Accuracy	Step count	Step count	Jawbone	UP	Manual count	Pearson's r 0.34 to 0.99	High	Low	Low	Low
6	Stackpool, 2013	Healthy	Lab	Accuracy	Step count	Step count	Nike	Fuelband	Manual count	Pearson's r 0.17 to 0.98	High	Low	Low	Low
6	Stackpool, 2013	Healthy	Lab	Accuracy	Step count	Step count	Fitbit	Ultra	Manual count	Pearson's r 0.44 to 0.99	High	Low	Low	Low
6	Stackpool, 2013	Healthy	Lab	Accuracy	Energy expenditure	Activity intensity	Jawbone	UP	Indirect calorimetry (Portable metabolic analyzer)	Pearson's r 0.20 to 0.87	High	Low	Low	Probably low
6	Stackpool, 2013	Healthy	Lab	Accuracy	Energy expenditure	Activity intensity	Nike	Fuelband	Indirect calorimetry (Portable metabolic analyzer)	Pearson's r 0.08 to 0.72	High	Low	Low	Probably low
6	Stackpool, 2013	Healthy	Lab	Accuracy	Energy expenditure	Activity intensity	Fitbit	Ultra	Indirect calorimetry (Portable metabolic analyzer)	Pearson's r 0.24 to 0.67	High	Low	Low	Probably low
6	Stackpool, 2013	Healthy	Lab	Accuracy	Energy expenditure	Activity intensity	Adidas	MiCoach	Indirect calorimetry (Portable metabolic analyzer)	Pearson's r 0.55 to 0.81	High	Low	Low	Probably low
7	An, 2017	Healthy	Lab and Field	Accuracy	Step count	Step count	Fitbit	Flex	Manual count (Tally Counter) for lab setting, New Lifestyle (NL-1000 Series) pedometer for field setting	MAPE 4.7 to 21.9% in lab, 18.1% on field	High	Low	Low	Low
7	An, 2017	Healthy	Lab and Field	Accuracy	Step count	Step count	Garmin	Vivofit	Manual count (Tally Counter) for lab setting, New Lifestyle (NL-1000 Series) pedometer for field setting	MAPE 2.4 to 16.5% in lab, 17.8% on field	High	Low	Low	Low
7	An, 2017	Healthy	Lab and Field	Accuracy	Step count	Step count	Polar	Loop	Manual count (Tally Counter) for lab setting, New Lifestyle (NL-1000 Series) pedometer for field setting	MAPE 9.9 to 23.8% in lab, 26.9% on field	High	Low	Low	Low
7	An, 2017	Healthy	Lab and Field	Accuracy	Step count	Step count	Basis	B1 Band	Manual count (Tally Counter) for lab setting, New Lifestyle (NL-1000 Series) pedometer for field setting	MAPE 3.1 to 9.0% in lab, 18.4% on field	High	Low	Low	Low
7	An, 2017	Healthy	Lab and Field	Accuracy	Step count	Step count	Misfit	Shine	Manual count (Tally Counter) for lab setting, New Lifestyle (NL-1000 Series) pedometer for field setting	MAPE 6.3 to 19.3% in lab, 23.3% on field	High	Low	Low	Low
7	An, 2017	Healthy	Lab and Field	Accuracy	Step count	Step count	Jawbone	UP24	Manual count (Tally Counter) for lab setting, New Lifestyle (NL-1000 Series) pedometer for field setting	MAPE 2.9 to 7.0% in lab, 27.9% on field	High	Low	Low	Low
7	An, 2017	Healthy	Lab and Field	Accuracy	Step count	Step count	Nike	FuelBand SE	Manual count (Tally Counter) for lab setting, New Lifestyle (NL-1000 Series) pedometer for field setting	MAPE 10.2 to 45.0% in lab, 16.0% on field	High	Low	Low	Low
8	An, 2017	Healthy	Field	Accuracy	Time spent on different types of physical activity	Active time	ActiGraph	GTX	Observation	MAPE 51.28%	High	Low	Low	Low
10	Compagnat, 2018	Stroke	Lab	Accuracy	Energy expenditure	Activity intensity	ActiGraph	GT3X+	Indirect calorimetry (portable gas analyser, Metamax 3B, Cortex)	Mean percentage difference 3% for walking subjects, 47% for subjects with wheelchair	High	Low	Low	Probably low
12	Deka, 2018	CHF	Field	Acceptability	Data availability	Data availability	Fitbit	Charge HR	Self reporting exercise monitor	99% of the exercise sessions, device manually activated for an exerciSe session in 75%
15	Gaz, 2018	Healthy	Lab and Field	Accuracy	Step count	Step count	Fitbit	Charge HR	Manual count (Tally counter)	_x0003_Mean (SD) difference 21.81 (67.08) to _x0003_195.06 (207.94) steps. Max distance 1.6 km.	High	Low	Low	High
15	Gaz, 2018	Healthy	Lab and Field	Accuracy	Distance	Distance	Fitbit	Charge HR	measured distance	Mean (SD) difference 0.028 (0.045) to _x0003_0.152 (0.124) m	High	Low	Low	High
15	Gaz, 2018	Healthy	Lab and Field	Accuracy	Step count	Step count	Apple	Watch, series not NA	Manual count (Tally counter)	_x0003_Mean (SD) difference _x0003_7.56 (29.61) to _x0003_39.44 (151.81) steps. Max distance 1.6 km.	High	Low	Low	High
15	Gaz, 2018	Healthy	Lab and Field	Accuracy	Distance	Distance	Apple	Watch, series not NA	measured distance	Mean (SD) difference 0.016 (0.05)to 0.037 (0.108)	High	Low	Low	High
15	Gaz, 2018	Healthy	Lab and Field	Accuracy	Step count	Step count	Garmin	Vivofit 2	Manual count (Tally counter)	_x0003_Mean (SD) difference 5.09 (8.38) to _x0003_98.06 (137.49) steps. Max distance 1.6 km.	High	Low	Low	High
15	Gaz, 2018	Healthy	Lab and Field	Accuracy	Distance	Distance	Garmin	Vivofit 2	measured distance	Mean (SD) difference 0.016 (0.028) to _x0003_0.107 (0.066)	High	Low	Low	High
15	Gaz, 2018	Healthy	Lab and Field	Accuracy	Step count	Step count	Jawbone	UP2	Manual count (Tally counter)	_x0003_Mean (SD) difference _x0003_16.19 (29.14) to 64 (66.32) steps. Max distance 1.6 km.	High	Low	Low	High
15	Gaz, 2018	Healthy	Lab and Field	Accuracy	Distance	Distance	Jawbone	UP2	measured distance	Mean (SD) difference 0.008 (0.049) to 0.086 (0.059)	High	Low	Low	High
16	Gironda, 2007	Pain syndromes	Lab	Accuracy	Activity count	Activity count	Actiwatch	Score	VICON Motion Analysis System	Pearson's correlation coefficient 0.67-0.88	High	Low	Low	Low
17	Hargens, 2017	Healthy	Lab and Field	Accuracy	MVPA	Active time	Fitbit	Charge	ActiGraph GT3x	MAPE 46.3%	Probably high	Low	Low	Low
17	Hargens, 2017	Healthy	Lab and Field	Accuracy	Energy expenditure	Activity intensity	Fitbit	Charge	ActiGraph GT3x	MAPE 30.6%	Probably high	Low	Low	Low
17	Hargens, 2017	Healthy	Lab and Field	Accuracy	Step count	Step count	Fitbit	Charge	ActiGraph GT3x	MAPE 20.7%	Probably high	Low	Low	Low
18	Jo, 2016	Healthy	Lab	Accuracy	Heart rate	Heart rate	Basis	Peak K	Standard 12- lead electrocardiograph system (Cosmed C12x; Concord, CA, USA)	Mean(SD) bias (Bland-Altman) -3 (11) bpm	High	Low	Low	Low
18	Jo, 2016	Healthy	Lab	Accuracy	Heart rate	Heart rate	Fitbit	Charge	Standard 12- lead electrocardiograph system (Cosmed C12x; Concord, CA, USA)	Mean(SD) bias (Bland-Altman) -9 (17) bpm	High	Low	Low	Low
19	Jones, 2018	Healthy	Lab	Accuracy	Step count	Step count	Fitbit	Flex	Manual count (video)	MAPE 0-4%	High	Low	Low	High
20	Lauritzen, 2013	Elderly (healthy or with reduced mobility)	Lab and Field	Accuracy	Step count	Step count	Fitbit	Ultra	Manual count (video)	MAPE (SD) 99.6 (0.8)%	High	Low	Low	Low
21	Lawinger, 2015	Healthy	Lab	Accuracy	Activity count	Activity count	ActiGraph	GT3X+	Manual count (video recording)	Correlation (Pearson?) r .93, P < .001 "every 4000-vector-magnitude physical activity counts equal 27 arm motions". This 4000 was not pre-specified	High	Low	Low	Low
24	Mandigout, 2017	Stroke	Lab	Accuracy	Energy expenditure	Activity intensity	Actical	Actical	Indirect calorimetry (portable gas analyser, Metamax 3B, Cortex)	Spearman's r –0.19 (p 0.35) if weared on the plegic side, –0.27 (p 0.23) on the non-plegic side	High	Low	Low	Low
24	Mandigout, 2017	Stroke	Lab	Accuracy	Energy expenditure	Activity intensity	ActiGraph	GTX	Indirect calorimetry (portable gas analyser, Metamax 3B, Cortex)	Spearman's r 0.08 (p 0.71) if wore on the plegic side, 0.20 (p 0.34) on the non-plegic side	High	Low	Low	Low
25	Magistro, 2018	Healthy	Lab	Accuracy	Step count	Step count	ADAMO	Care Watch	Manual count (Tally counter)	MAPE (SD) -17.70 (20.77) % to -1.10 (2.30) %	High	Low	Low	Low
27	Montoye, 2017	Healthy	Lab	Accuracy	Step count	Step count	Fitbit	Charge HR	Omron HJ 323u Pedometer (Omron Corp., Osaka, Japan)	MAPE (SD) 9.7% (1.2)	High	Low	Low	Low
27	Montoye, 2017	Healthy	Lab	Accuracy	Energy expenditure	Activity intensity	Fitbit	Charge HR	Indirect calorimetry (Parvo metabolic analyzer)	MAPE (SD) 43.7 (3.4)	High	Low	High	Low
27	Montoye, 2017	Healthy	Lab	Accuracy	Heart rate	Heart rate	Fitbit	Charge HR	Nonin PureSAT Pulse Oximeter	MAPE (SD) 6.6 (0.6)	High	Low	High	Low
30	Price, 2017	Healthy	Lab	Accuracy	Energy expenditure	Activity intensity	Fitbit	One	Indirect calorimetry using ParvoMedics TrueOne 2400	Mean (SD) bias 2.91 (4.35) kcals_x0004_/min_x0001_	High	Low	Low	Low
30	Price, 2017	Healthy	Lab	Accuracy	Energy expenditure	Activity intensity	Garmin	Vivofit	Indirect calorimetry using ParvoMedics TrueOne 2400	Mean (SD) bias -1.56 (2.34) kcals_x0004_/min_x0001_	High	Low	Low	Low
30	Price, 2017	Healthy	Lab	Accuracy	Energy expenditure	Activity intensity	Jawbone	UP	Indirect calorimetry using ParvoMedics TrueOne 2400	Mean (SD) bias 18.57 (30.17) kcals_x0004_/min_x0001_	High	Low	Low	Low
33	Roos, 2017	Runners	Lab	Accuracy	Energy expenditure	Activity intensity	Suunto	Ambi	Indirect calorimetry	MAPE 21.32 to 41.93%	High	Low	Low	Low
33	Roos, 2017	Runners	Lab	Accuracy	Energy expenditure	Activity intensity	Garmin	Forerunner 920XT	Indirect calorimetry	MAPE 11.54 to 49.30%	High	Low	Low	Low
33	Roos, 2017	Runners	Lab	Accuracy	Energy expenditure	Activity intensity	Polar	V800	Indirect calorimetry	MAPE 10.1 to 39.5%	High	Low	Low	Low
35	Rowlands, 2018	Healthy	Field	Acceptability	Data availability	Data availability	GENE	Activ	NA	52% compliance for 7 days over three time points (at baseline and at 7 and 14 months), not accounting for lost to follow up that was 24%
36	Scott, 2017	Healthy	Field	Accuracy	Daily mean activity	Activity count	GENE	Activ	ActiGraph GT3X+	Pearson's r 0.88 (95% CI = 0.82–0.93; p = <0.001)	High	Low	Low	Low
36	Scott, 2017	Healthy	Field	Accuracy	MVPA	Active time	GENE	Activ	ActiGraph GT3X+	Pearson's r 0.84 (95% CI = 0.77–0.89; p < 0.001)	High	Low	Low	Low
37	Stiles, 2013	Healthy premenopausal women	Lab	Accuracy	Loading rate (BW/s)	Activity intensity	GENE	Activ	Advanced Mechanical Technology Inc. force plate	Sensitivity 97.6%, specificity 75.0%, overall agreement 85.6%, using a cut-off point of 3.125 g	Probably high	Low	Low	Low
37	Stiles, 2013	Healthy premenopausal women	Lab	Accuracy	Loading rate (BW/s)	Activity intensity	ActiGraph	GT3X+	Advanced Mechanical Technology Inc. force plate	Sensitivity 90.5%, specificity 81.3%, overall agreement 85.6 using a pre-specified cut-off cut-off point 2.840 g	Probably high	Low	Low	Low
38	Zhang, 2012	Healthy	Lab	Accuracy	Activity classification (sedentary, household, walking, and running)	Activity intensity	GENE	Activ	Probably direct observation	For different machine learning algorithms (Logistic Regression, Decision Tree, Support Vector Machine, and Bayesian Network) the Incorrect classification rate ranged from 2.71 to 4.44%	Probably high	Low	Low	Low
40	Alsubheen, 2016	Healthy	Field	Accuracy	Step count	Step count	Garmin	Vivofit	Kinematics analysis (video camera Sony-HDR-FX1 12X HD, Mini DV Camcorder)	Vivofit systematically underestimated step count only at 0% treadmill inclination	High	Low	Low	Low
40	Alsubheen, 2016	Healthy	Field	Accuracy	Energy expenditure	Activity intensity	Garmin	Vivofit	Indirect Calorimetry (Sable Systems International, Las Vegas NV)	Systematically underestimated by 29.5% during treatdmill walking test, p	High	Low	Low	Low
43	Falgoust, 2018	Healthy	Lab	Accuracy	Step count	Step count	Fitbit	Charge HR	Manual count (Tally counter)	Mean difference - 60.8 steps (p 0.01)	Probably high	Low	Low	Low
43	Falgoust, 2018	Healthy	Lab	Accuracy	Step count	Step count	Fitbit	Surge	Manual count (Tally counter)	Mean difference -86.0 steps (p 0.004)	Probably high	Low	Low	Low
43	Falgoust, 2018	Healthy	Lab	Accuracy	Step count	Step count	Garmin	Vivoactive HR	Manual count (Tally counter)	Mean difference -19.7 steps (p 0.03)	Probably high	Low	Low	Low
44	Blondeel, 2018	COPD	Field	Accuracy	Step count	Step count	Fitbit	Alta	Dynaport Movemonitor (accellerometer)	Mean difference (SD) 773 (829) steps (p=0.009)	Probably high	Low	Low	Low
45	Boeselt, 2016	COPD	Field	Accuracy	Step count	Step count	Polar	A300	BodyMedia SenseWear	Pearson's r 0.96 (p < 0.01)	Probably high	Low	Low	Low
45	Boeselt, 2016	COPD	Field	Accuracy	Energy expenditure	Activity intensity	Polar	A300	BodyMedia SenseWear	Pearson's r 0.74 (p < 0.01)	Probably high	Low	Low	Low
45	Boeselt, 2016	COPD	Lab and Field	Accuracy	MVPA	Active time	Polar	A300	Bodymedia-SenseWear (SWA) device	Pearson's r -0.25 (p <0.01)	Probably high	Low	Low	Low
45	Boeselt, 2016	COPD	Lab and Field	Acceptability	Ease of use and other characteristics	Ease of use and other characteristics	Polar	A300	0	Three domains: system quality mean (SD) 1.46 (0.23), information quality 2.41 (0.53), interface quality 3.35 (0.62)
46	Bruder, 2018	Post radial fracture rehab	Lab and Field	Accuracy	Activity count	Activity count	ActivPAL	ActivPAL	10-camera 3-D Motion analysis system (Vicon-MX3)	Mean difference -40.9 to 30.4 for different activities (95% CI reported)	High	Low	Low	Low
48	Bulathsinghala, 2014	COPD	Lab	Accuracy	Physcial activity intensity	Activity intensity	ActiGraph	GT3X+	ActiGraph GT3X+ on the waist	Physical activity intensity above the threshold was present in16% of the recorded minutes. Mean Vector Magnitude Unit (VMU - movement in three planes) from the wrist device above the 3000 threshold were 4953 (95% confidence interval (CI), 4850 to 5055), while corresponding VMU from the waist device were 951 (95% CI, 916 to 986). Using a proprietary software equation developed for the waist locati…	High	Low	Low	Low
49	Burton, 2018	Healthy elderly	Lab	Accuracy	Step count	Step count	Fitbit	Flex	Manual count (video) by two researchers	ICC 0.77 (0.57,0.88) and 0.76 (0.53,0.88) in two 2-minutes walking tests	High	Low	Low	Low
49	Burton, 2018	Healthy elderly	Lab	Accuracy	Step count	Step count	Fitbit	Charge HR	Manual count (video) by two researchers	ICC 0.95 (0.92,0.97) and 0.90 (0.83,0.95) in two 2-minutes walking tests	High	Low	Low	Low
51	Choi, 2010	Healthy	Lab	Accuracy	Energy expenditure	Activity intensity	ActiGraph	GT1M	Room calorimeter	Mean (SD) percentage difference: _x0006_0.5 _x0005_ (8.0)%	High	Low	Low	Low
52	Chow, 2017	Healthy	Lab	Accuracy	Step count	Step count	ActiGraph	wGT3xBT-BT	Manual count (video)	Mean (SD) percentage error: -41.7 (13.5)%	High	Low	Low	Low
52	Chow, 2017	Healthy	Lab	Accuracy	Step count	Step count	Fitbit	Flex	Manual count (video)	Mean (SD) percentage error: -4.8 (12.2)%	High	Low	Low	Low
52	Chow, 2017	Healthy	Lab	Accuracy	Step count	Step count	Fitbit	Charge HR	Manual count (video)	Mean (SD) percentage error: -4.8 (10.8)%	High	Low	Low	Low
52	Chow, 2017	Healthy	Lab	Accuracy	Step count	Step count	Jawbone	UP24	Manual count (video)	Mean (SD) percentage error: -1.8 (7.8)%	High	Low	Low	Low
53	Chowdhury, 2017	Healthy	Lab and Field	Accuracy	Energy expenditure	Activity intensity	Microsoft	Band	CamNtech Actiheart	MAPE (SD) 34 (10)%	Probably high	Low	Low	Low
53	Chowdhury, 2017	Healthy	Lab and Field	Accuracy	Energy expenditure	Activity intensity	Apple	Watch, series not NA	CamNtech Actiheart	MAPE (SD) 15 (10)%	Probably high	Low	Low	Low
53	Chowdhury, 2017	Healthy	Lab and Field	Accuracy	Energy expenditure	Activity intensity	Jawbone	Up24	CamNtech Actiheart	MAPE (SD) 30 (11)%	Probably high	Low	Low	Low
53	Chowdhury, 2017	Healthy	Lab and Field	Accuracy	Energy expenditure	Activity intensity	Fitbit	Charge	CamNtech Actiheart	MAPE (SD) 16 (8)%	Probably high	Low	Low	Low
53	Chowdhury, 2017	Healthy	Lab and Field	Accuracy	Energy expenditure	Activity intensity	Microsoft	Band	Indirect calorimetry (portable gas analyser, COSMED K4b2)	MAPE (SD) 40 (16)%	Probably high	Low	Low	Low
53	Chowdhury, 2017	Healthy	Lab and Field	Accuracy	Energy expenditure	Activity intensity	Apple	Watch, series not NA	Indirect calorimetry (portable gas analyser, COSMED K4b2)	MAPE (SD) 27 (19)%	Probably high	Low	Low	Low
53	Chowdhury, 2017	Healthy	Lab and Field	Accuracy	Energy expenditure	Activity intensity	Jawbone	Up24	Indirect calorimetry (portable gas analyser, COSMED K4b2)	MAPE (SD) 36 (14)%	Probably high	Low	Low	Low
53	Chowdhury, 2017	Healthy	Lab and Field	Accuracy	Energy expenditure	Activity intensity	Fitbit	Charge	Indirect calorimetry (portable gas analyser, COSMED K4b2)	MAPE (SD) 36 (22)%	Probably high	Low	Low	Low
54	Cohen, 2010	COPD	Lab and Field	Accuracy	Speed	Speed	ActiGraph	Mini MotionLogger	Actual speed (distance/time)	Mean difference _x0002_ _x0007_0.97 mph (95% CI, 0.73 - _x0007_2.67)	Probably high	Low	Low	Low
56	Dondzila, 2018	Healthy	Lab and Field	Accuracy	Step count	Step count	Fitbit	Charge HR	Manual count (video) for lab, NL- 1000 activity tracker on field	MAPE -12.7 to -2.1%	High	Low	Low	Low
56	Dondzila, 2018	Healthy	Lab	Accuracy	Energy expenditure	Activity intensity	Fitbit	Charge HR	MET values of treadmill intensities	MAPE -8.4 to 89.2%	High	Low	Low	Low
56	Dondzila, 2018	Healthy	Lab and Field	Accuracy	Heart rate	Heart rate	Fitbit	Charge HR	Polar heart rate monitor	Trend to report lower mean heart rate values at running speeds of 134.1 m·min-1 and 160.9 m·min-1, compared to the Polar.	High	Low	Low	Low
56	Dondzila, 2018	Healthy	Lab and Field	Accuracy	Step count	Step count	Miio	FUSE	Manual count (video) for lab, NL- 1000 activity tracker on field	MAPE -4.5 to -15.8%	High	Low	Low	Low
56	Dondzila, 2018	Healthy	Lab	Accuracy	Energy expenditure	Activity intensity	Miio	FUSE	MET values of treadmill intensities	MAPE 0 to 44.9%	High	Low	Low	Low
56	Dondzila, 2018	Healthy	Lab and Field	Accuracy	Heart rate	Heart rate	Miio	FUSE	Polar heart rate monitor	Mean heart rate values within 1.1 beats·min-1 of the Polar.	High	Low	Low	Low
58	Durkalec-Michalski, 2013	Healthy	Lab	Accuracy	Energy expenditure	Activity intensity	ActiGraph	GT1M	Indirect Calorimetery	Overestimated EE at moderate intensity by 60% and underestimated EE by 40% at vigorous intensity. 86% accurate in measuring EE at light intensity in relation to the values measured by indirect calorimetry.	Probably high	Low	Low	Low
60	Farina, 2019	Dementia	Field	Acceptability	Wearing time	Wearing time	GENE	Activ	NA	0.89
60	Farina, 2019	Caregivers of patients with dementia	Field	Acceptability	Wearing time	Wearing time	GENE	Activ	NA	0.86
61	Ferguson, 2015	Healthy	Field	Accuracy	Step count	Step count	Nike	Fuelband	BodyMedia SenseWear	Mean absolute difference 2551 steps, mean (SD) with the reference standard 9959 (4844) steps	High	Low	Low	Low
61	Ferguson, 2015	Healthy	Field	Accuracy	Step count	Step count	Misfit	Shine	BodyMedia SenseWear	Mean absolute difference 1002 steps, mean (SD) with the reference standard = 9959 (4844) steps	High	Low	Low	Low
61	Ferguson, 2015	Healthy	Field	Accuracy	MVPA	Active time	Misfit	Shine	Actigraph GT3X+	Mean absolute difference (MAD) = 15.2, mean (SD) with the reference standard = 58.5 (37.6)	High	Low	Low	Low
61	Ferguson, 2015	Healthy	Field	Accuracy	Energy expenditure	Activity intensity	Misfit	Shine	BodyMedia SenseWear	Mean absolute difference 468, mean (SD) measured with the reference standard = 3005 (569)	High	Low	Low	Low
61	Ferguson, 2015	Healthy	Field	Accuracy	Step count	Step count	Jawbone	UP	BodyMedia SenseWear	Mean absolute difference = 806 steps, mean (SD) with the reference standard = 9959 (4844) steps	High	Low	Low	Low
61	Ferguson, 2015	Healthy	Field	Accuracy	MVPA	Active time	Jawbone	UP	Actigraph GT3X+	Mean absolute difference (MAD) = 18.0, mean (SD) with the reference standard = 58.5 (37.6)	High	Low	Low	Low
61	Ferguson, 2015	Healthy	Field	Accuracy	Energy expenditure	Activity intensity	Jawbone	UP	BodyMedia SenseWear	Mean absolute difference 866, mean (SD) with the reference standard = 3005 (569)	High	Low	Low	Low
62	Fisher, 2016	Parkinson's disease	Field	Acceptability	Ease of use and other characteristics	Ease of use and other characteristics	AX3	data logger	NA	94% participants agreed that they were willing to wear the sensors at home, 85% agreed that they were willing to wear the sensors in public, some participants reported problems with the strap fitting and material (number not reported)
64	Hernandez-Vicente, 2016	Healthy	Field	Accuracy	Energy expenditure	Activity intensity	Polar	V800	Actigraph ActiTrainer	Mean (SD) bias (Bland-Altman) 957.5 (679.9) kcal, with mean (SD) 1,456.48 (731.40) kcals measured with the reference standard	Probably high	Low	Low	Low
64	Hernandez-Vicente, 2016	Healthy	Field	Accuracy	Vigorous active time	Active time	Polar	V800	ActiTrainer	Mean (SD) bias (Bland-Altman) 12.8 (37.1) min, with mean (SD) 8.76 (16.12) min measured with the reference standard	Probably high	Low	Low	Low
64	Hernandez-Vicente, 2016	Healthy	Field	Accuracy	Active time	Active time	Polar	V800	ActiTrainer	Mean (SD) bias (Bland-Altman) 32.0 (52.0) min, with mean (SD) 303.95 (93.29) min measured with the reference standard	Probably high	Low	High	Low
64	Hernandez-Vicente, 2016	Healthy	Field	Accuracy	Step count	Step count	Polar	V800	ActiTrainer	Mean (SD) bias (Bland-Altman) 2,487 (2,293) steps/day, with mean (SD) 10,832.43 (4,577.96) steps/day measured with the reference standard	Probably high	Low	Low	Low
65	Huang, 2016	Healthy	Lab	Accuracy	Step count	Step count	Jawbone	UP24	Manual count (video)	Mean (SD) percentage error -14.3 (19.8) to -0.8 (5.9)%	Probably high	Low	Low	Low
65	Huang, 2016	Healthy	Lab	Accuracy	Distance	Distance	Jawbone	Up24	measured distance	Mean (SD) percentage error 5.2 (9.8) during flat ground walking (400 m)	Probably high	Low	Low	Low
65	Huang, 2016	Healthy	Lab	Accuracy	Step count	Step count	Garmin	Vivofit	Manual count (video)	Mean (SD) percentage error -3.9 (7.7) to 1.5 (12.3)%	Probably high	Low	Low	Low
65	Huang, 2016	Healthy	Lab	Accuracy	Distance	Distance	Garmin	Vivofit	measured distance	Mean (SD) percentage error 5.1 (11.4) during flat ground walking (400 m)	Probably high	Low	Low	Low
65	Huang, 2016	Healthy	Lab	Accuracy	Step count	Step count	Fitbit	Flex	Manual count (video)	Mean (SD) percentage error -11.7 (12.7)% to -7.9 (7.4)	Probably high	Low	Low	Low
65	Huang, 2016	Healthy	Lab	Accuracy	Distance	Distance	Fitbit	Flex	measured distance	Mean (SD) percentage error -12.8 (15.4)% during flat ground walking (400 m)	Probably high	Low	Low	Low
65	Huang, 2016	Healthy	Lab	Accuracy	Step count	Step count	Nike	Fuelband	Manual count (video)	Mean (SD) percentage error -34.3 (26.8) to -16.7 (16.5)%	Probably high	Low	Low	Low
66	Kaewkannate, 2016	Healthy	Field	Acceptability	Ease of use and other characteristics	Ease of use and other characteristics	Fitbit	Flex	NA	4th highest satisfaction score
66	Kaewkannate, 2016	Healthy	Lab	Accuracy	Step count	Step count	Fitbit	Flex	Manual count	Accuracy 96.4-96.6% in different walking conditions	Probably high	Low	Low	Low
66	Kaewkannate, 2016	Healthy	Field	Acceptability	Ease of use and other characteristics	Ease of use and other characteristics	Jawbone	Up24	NA	3rd highest satisfaction score
66	Kaewkannate, 2016	Healthy	Lab	Accuracy	Step count	Step count	Jawbone	UP24	Manual count	Accuracy 97.0-97.7% in different walking conditions	Probably high	Low	Low	Low
66	Kaewkannate, 2016	Healthy	Field	Acceptability	Ease of use and other characteristics	Ease of use and other characteristics	Withings	Pulse	NA	Highest satisfaction score
66	Kaewkannate, 2016	Healthy	Lab	Accuracy	Step count	Step count	Withings	Pulse	Manual count	Accuracy 97.2-99.9% in different walking conditions	Probably high	Low	Low	Low
66	Kaewkannate, 2016	Healthy	Field	Acceptability	Ease of use and other characteristics	Ease of use and other characteristics	Misfit	Shine	NA	2nd highest satisfaction score
66	Kaewkannate, 2016	Healthy	Lab	Accuracy	Step count	Step count	Misfit	Shine	Manual count	Accuracy 92.4-97.8% in different walking conditions	Probably high	Low	Low	Low
68	Lamont, 2018	Parkinson's disease	Lab	Accuracy	Step count	Step count	Garmin	Vivosmart HR	ActivPAL	Mean difference (SD) -39.7 (54.9) to 5.4 (5.8) steps	High	Low	Low	High
68	Lamont, 2018	Parkinson's disease	Lab	Accuracy	Step count	Step count	Fitbit	Charge HR	ActivPAL	Mean difference (SD) -1.4 (61.0) to 24.1 (43.3) steps	High	Low	Low	High
69	Lemmens, 2018	Parkinson's disease	Lab	Accuracy	Energy expenditure	Activity intensity	Phillips	Optical Heart Rate monitor	Indirect calorimetry (portable gas analyser, COSMED K4b2)	Mean percentage error -2.6%	Probably high	Low	Low	High
70	Manning, 2016	Severe obesity	Lab	Accuracy	Step count	Step count	Fitbit	One	Manual count (Tally counter)	None of the devices significantly correlated with the gold standard (Pearson's r -0.39 to 0.01, with p=0.4-0.9).	Probably high	Low	Low	Low
70	Manning, 2016	Severe obesity	Lab	Accuracy	Step count	Step count	Fitbit	Flex	Manual count (Tally counter)	None of the devices significantly correlated with the gold standard (Pearson's r -0.39 to 0.01, with p=0.4-0.9).	Probably high	Low	Low	Low
70	Manning, 2016	Severe obesity	Lab	Accuracy	Step count	Step count	Fitbit	Zip	Manual count (Tally counter)	None of the devices significantly correlated with the gold standard (Pearson's r -0.39 to 0.01, with p=0.4-0.9).	Probably high	Low	Low	Low
70	Manning, 2016	Severe obesity	Lab	Accuracy	Step count	Step count	ActiGraph	GT3x+	Manual count (Tally counter)	None of the devices significantly correlated with the gold standard (Pearson's r -0.39 to 0.01, with p=0.4-0.9).	Probably high	Low	Low	Low
70	Manning, 2016	Severe obesity	Lab	Accuracy	Step count	Step count	Jawbone	UP	Manual count (Tally counter)	None of the devices significantly correlated with the gold standard (Pearson's r -0.39 to 0.01, with p=0.4-0.9).	Probably high	Low	Low	Low
71	Gillinov, 2017	Healthy	Lab	Accuracy	Heart rate	Heart rate	Garmin	Forerunner 235	ECG leads, polar H7 chest strap monitor, scosche rhythm on forearm	MAPE (SD) 4.6 (7.7) to 13.7 (16.8)%	High	Low	Low	Low
71	Gillinov, 2017	Healthy	Lab	Accuracy	Heart rate	Heart rate	TomTom	Spark	ECG leads, polar H7 chest strap monitor, scosche rhythm on forearm	MAPE (SD) 4.5 (5.3) to 6.7 (9.6)%	High	Low	Low	Low
71	Gillinov, 2017	Healthy	Lab	Accuracy	Heart rate	Heart rate	Apple	Watch, series not NA	ECG leads, polar H7 chest strap monitor,	MAPE (SD) 3.2 (4.9) to 6.5 (10.8)%	High	Low	Low	Low
71	Gillinov, 2017	Healthy	Lab	Accuracy	Heart rate	Heart rate	Fitbit	Blaze	ECG leads, polar H7 chest strap monitor, scosche rhythm on forearm	MAPE (SD) 5.6 (6.4) to 15.9 (18.2)%	High	Low	Low	Low
72	Naslund, 2015	Schizophrenia	Field	Acceptability	Wearing time	Wearing time	Nike	Fuelband	NA	Participants mean (SD) wearing time of 89 (13)%, range 66–100%
74	Powierza, 2017	Healthy	Field	Accuracy	Heart rate	Heart rate	Fitbit	Charge	Electrocardiogram	Mean(SD) bias (Bland-Altman) _x0003_-6.04 (10.40) bpm	Probably high	Low	Low	Low
75	Redenius, 2019	Healthy	Lab	Accuracy	MVPA	Active time	Fitbit	Flex	Actigraph GT3X+	MAPE (SD) 6.7 (5.7) to 74.3 (12.8)%	High	High	High	Low
76	Reid, 2017	Healthy	Field	Accuracy	MVPA	Active time	Fitbit	Flex	Actigraph GT3X+	Mean (SD) bias (Bland-Altman) -57.5 (46.4) min/day, with mean 64.6 min/day measured with the reference standard	High	Low	Low	Low
76	Reid, 2017	Healthy	Field	Accuracy	Step count	Step count	Fitbit	Flex	Actigraph GT3X+	Mean (SD) bias (Bland-Altman) -632.9 (1600), with mean (SD) steps = 9899 (3684) steps measured with the gold standard	High	Low	Low	Low
78	Schaffer, 2017	Stroke	Lab	Accuracy	Step count	Step count	Garmin	Vivofit	Manual count (video)	MAPE (95% CI) -40.7 (-217.1 to 45.8)	High	Low	Low	Low
80	Sirard - Phase 2 (Lab), 2017	Healthy	Lab	Accuracy	Energy expenditure	Activity intensity	Movband	Movband	Indirect calorimetry system (Oxycon Mobile, Carefusion, Inc.)	Spearman's r 0.61	High	Low	Low	Low
80	Sirard - Phase 2 (Lab), 2017	Healthy	Lab	Accuracy	Energy expenditure	Activity intensity	Sqord	Sqord	Indirect calorimetry system (Oxycon Mobile, Carefusion, Inc.)	Spearman's r 0.87	High	Low	Low	Low
80	Sirard - Phase 3 (Field), 2017	Healthy	Field	Accuracy	MVPA	Active time	Movband	Movband	ActiGraph GT3X+	Spearman's r 0.76	High	Low	Low	Low
80	Sirard - Phase 3 (Field), 2017	Healthy	Field	Accuracy	MVPA	Active time	Sqord	Sqord	ActiGraph GT3X+	Spearman's r 0.86	High	Low	Low	Low
80	Sirard - Phase 3 (Field), 2017	Healthy	Field	Accuracy	Step count	Step count	Movband	Movband	ActiGraph GT3X+	Spearman's r 0.79	High	Low	Low	Low
82	Speier, 2018	Coronary artery disease	Lab	Acceptability	Wearing time	Wearing time	Fitbit	Charge HR 2	NA	Median usage percentages were 90.0%, 83.7%, 43.8%, and 77.1%, when calculated by the HR-hour HR-minute, NHANES-wake, and NHANES-sleep criteria. Attrition: 0.09% decrease per day over 90 day period.
83	St-Laurent, 2018	Pregnant	Lab	Accuracy	Step count	Step count	Fitbit	Flex	Actigraph GT3X	Mean (SD) bias (Bland-Altman) _x0005__x0005_1378.5 ± 644.7 (_x0003_p = 0.0001), with mean (SD) 4391 (750) steps/day measured with the reference standard	Probably high	Low	Low	Low
83	St-Laurent, 2018	Pregnant	Lab	Accuracy	MVPA	Active time	Fitbit	Flex	Actigraph GT3x	Mean (SD) bias (Bland-Altman) _x0005_2.4 ± 6.6 (p = 0.21) min/day, with mean (SD) 9.9 (7.5) min/day measured with the reference standard	Probably high	Low	Low	Low
83	St-Laurent, 2018	Pregnant	Lab	Acceptability	Ease of use and other characteristics	Ease of use and other characteristics	Fitbit	Flex	NA	Fitbit Flex was never found to be very annoying to be used, mostly not at all or a little annoying. 31% found it inconvenient, 6% unaesthetic, 12% uncomfortable, 0% said problematic or painful or fear of losing device. 63% of participants preferred the Fitbit flex (wrist) to the Fitbit zip (hip) or Actigraph GT3x.
84	Støve, 2019	Healthy	Lab	Accuracy	Heart rate	Heart rate	Garmin	Forerunner	Polar device	Mean difference (SD) 1 (2.3) to 17 (13.36) bpm, with mean (SD) frequence ranging from 59.5 (10.8) to 165.8 (16.4)	Probably high	Low	Low	Low
85	Tam, 2018	Healthy	Lab	Accuracy	Step count	Step count	Fitbit	Charge HR	Manual count (video)	Mean percentage error <5%	Probably high	Low	Low	Low
85	Tam, 2018	Healthy	Lab	Accuracy	Step count	Step count	Miio	Mi Band 2	Manual count (video)	Mean percentage error <5%	Probably high	Low	Low	Low
86	Thomson, 2019	Healthy	Lab	Accuracy	Heart rate	Heart rate	Apple	Watch, series not NA	ECG	Mean percentage error 2.4 to 5.1%	Probably high	Low	Low	Low
86	Thomson, 2019	Healthy	Lab	Accuracy	Heart rate	Heart rate	Fitbit	Charge HR 2	Electrocardiogram	Mean percentage error 3.9 to 13.5%	Probably high	Low	Low	Low
87	Wallen, 2016	Healthy	Lab	Accuracy	Heart rate	Heart rate	Apple	Watch, series not NA	ECG	Mean (SD) bias (Bland-Altman) -1.3 (4.4) bpm, with index test mean (SD) = 102.0 (14.4)	Probably high	Low	Low	Low
87	Wallen, 2016	Healthy	Lab	Accuracy	Energy expenditure	Activity intensity	Apple	Watch, series not NA	Indirect calorimetry (MetaMax 3B, Cortex, Germany)	Mean (SD) bias (Bland-Altman) -123.1 (55.6) kcal, with index test mean (SD) = 285.7 (50.2)	Probably high	Low	Low	Low
87	Wallen, 2016	Healthy	Lab	Accuracy	Step count	Step count	Apple	Watch, series not NA	Manual count	Mean (SD) bias (Bland-Altman) -47 (390) steps.	Probably high	Low	Low	Low
87	Wallen, 2016	Healthy	Lab	Accuracy	Heart rate	Heart rate	Fitbit	Charge	Electrocardiogram and indirect calorimetry	Mean (SD) bias (Bland-Altman) -9.3 (8.5) bpm, with index test mean (SD) = 102.0 (14.5)	Probably high	Low	Low	Low
87	Wallen, 2016	Healthy	Lab	Accuracy	Energy expenditure	Activity intensity	Fitbit	Charge	Indirect calorimetry	Mean (SD) bias (equation reported, since Bland-Altman parameters were systematically biased) 0.61*mean–224.6 (59.1) kcal, with index test mean (SD) = 236.8 (77.0)	Probably high	Low	Low	Low
87	Wallen, 2016	Healthy	Lab	Accuracy	Step count	Step count	Fitbit	Charge	Manual count	Mean (SD) bias -59 (704) steps	Probably high	Low	Low	Low
87	Wallen, 2016	Healthy	Lab	Accuracy	Heart rate	Heart rate	Samsung	Gear S	Electrocardiogram and indirect calorimetry	Mean (SD) bias (Bland-Altman) -7.1 (10.3) bpm, with index test mean (SD) = 100.5 (14.6)	Probably high	Low	Low	Low
87	Wallen, 2016	Healthy	Lab	Accuracy	Energy expenditure	Activity intensity	Samsung	Gear S	Indirect calorimetry	Mean (SD) bias (Bland-Altman) -26.1 (24.2) kcal, with index test mean (SD) = 261.4 (47.5)	Probably high	Low	Low	Low
87	Wallen, 2016	Healthy	Lab	Accuracy	Step count	Step count	Samsung	Gear S	Manual count	Mean (SD) bias (Bland-Altman) -54 (586) steps.	Probably high	Low	Low	Low
87	Wallen, 2016	Healthy	Lab	Accuracy	Heart rate	Heart rate	Miio	Mio alpha	Electrocardiogram and indirect calorimetry	Mean (SD) bias (Bland-Altman) -4.3 (7.2) bpm, with index test mean (SD) = 102.0 (14.4)	Probably high	Low	Low	Low
87	Wallen, 2016	Healthy	Lab	Accuracy	Energy expenditure	Activity intensity	Miio	Mio alpha	Indirect calorimetry	Mean (SD) bias (euqation reported, since Bland-Altman parameters were systematically biased) 0.91*mean -318.77 (84.8) kcal, with index test mean (SD) = 236.8 (77.0)	Probably high	Low	Low	Low
89	Woodman, 2017	Healthy	Lab	Accuracy	Energy expenditure	Activity intensity	Garmin	Vivofit	Indirect calorimetry (Oxycon Mobile, Carefusion, Inc.)	MAPE (SD) 44.6 (~8)	Probably high	Low	Low	Low
89	Woodman, 2017	Healthy	Lab	Accuracy	Energy expenditure	Activity intensity	Withings	Pulse	Indirect calorimetry (Oxycon Mobile, Carefusion, Inc.)	MAPE (SD) 63.7 (~4.5)	Probably high	Low	Low	Low
89	Woodman, 2017	Healthy	Lab	Accuracy	Energy expenditure	Activity intensity	Basis	Peak	Indirect calorimetry (Oxycon Mobile, Carefusion, Inc.)	MAPE (SD) 27.2 (~20)	Probably high	Low	Low	Low
90	Alharbi, 2016	Caridiac rehabilitaiton patients	Lab	Accuracy	Step count	Step count	Fitbit	Flex	Actigraph	Mean percentage error 13%	High	Low	Low	Low
90	Alharbi, 2016	Caridiac rehabilitaiton patients	Lab	Accuracy	MVPA	Active time	Fitbit	Flex	Actigraph	Mean percentage error 10%	High	Low	Low	Low
91	Imboden, 2018	Healthy	Lab	Accuracy	Energy expenditure	Activity intensity	Fitbit	Flex	Indirect calorimetry	Mean percentage bias = -13%	High	Low	Low	Low
91	Imboden, 2018	Healthy	Lab	Accuracy	Energy expenditure	Activity intensity	Jawbone	Up24	Indirect calorimetry	Mean percentage bias = -26%	High	Low	Low	Low
91	Imboden, 2018	Healthy	Lab	Accuracy	Step count	Step count	Fitbit	Flex	Manual count (Tally counter)	Mean percentage error = -23%	High	Low	Low	Low
91	Imboden, 2018	Healthy	Lab	Accuracy	Step count	Step count	Jawbone	UP24	Manual count (Tally counter)	Mean percentage error = -28%	High	Low	Low	Low
91	Imboden, 2018	Healthy	Lab	Accuracy	MVPA	Active time	Fitbit	Flex	ActiGraph GT3X+	Mean percentage error -65%	High	Low	Low	Low
91	Imboden, 2018	Healthy	Lab	Accuracy	MVPA	Active time	Jawbone	Up24	ActiGraph GT3X+	Mean percentage error -35%	High	Low	Low	Low
92	Wahl, 2017	Healthy	Lab	Accuracy	Step count	Step count	Polar	Loop	Automated (photoelectric cell)	MAPE -13.3 to -1.9%	Probably high	Low	Low	Low
92	Wahl, 2017	Healthy	Lab	Accuracy	Energy expenditure	Activity intensity	Polar	Loop	Indirect calorimetry with portable gas analyzer Metamax 3B (Metamax 3B, CORTEX Biophysik GmbH, Leipzig, Germany)	MAPE 5.6 to 56.4%	Probably high	Low	Low	Low
92	Wahl, 2017	Healthy	Lab	Accuracy	Step count	Step count	Beurer	AS80	Automated (photoelectric cell)	MAPE -16.2 to -0.1%	Probably high	Low	Low	Low
92	Wahl, 2017	Healthy	Lab	Accuracy	Distance	Distance	Beurer	AS80	measured distance	MAPE -51.9 to -17.6%	Probably high	Low	Low	Low
92	Wahl, 2017	Healthy	Lab	Accuracy	Energy expenditure	Activity intensity	Beurer	AS80	Indirect calorimetry with portable gas analyzer Metamax 3B (Metamax 3B, CORTEX Biophysik GmbH, Leipzig, Germany)	MAPE -48.4 to 17%	Probably high	Low	Low	Low
92	Wahl, 2017	Healthy	Lab	Accuracy	Step count	Step count	Fitbit	Charge HR	Automated (photoelectric cell)	MAPE -1.1 to 0.5%	Probably high	Low	Low	Low
92	Wahl, 2017	Healthy	Lab	Accuracy	Distance	Distance	Fitbit	Charge HR	measured distance	MAPE -29.5 to -13.1%	Probably high	Low	Low	Low
92	Wahl, 2017	Healthy	Lab	Accuracy	Energy expenditure	Activity intensity	Fitbit	Charge HR	Indirect calorimetry with portable gas analyzer Metamax 3B (Metamax 3B, CORTEX Biophysik GmbH, Leipzig, Germany)	MAPE -12.0 to 83.3%	Probably high	Low	Low	Low
92	Wahl, 2017	Healthy	Lab	Accuracy	Step count	Step count	Fitbit	Charge	Automated (photoelectric cell)	MAPE -3.3 to -0.1%	Probably high	Low	Low	Low
92	Wahl, 2017	Healthy	Lab	Accuracy	Distance	Distance	Fitbit	Charge	measured distance	MAPE -29.9 to 16%	Probably high	Low	Low	Low
92	Wahl, 2017	Healthy	Lab	Accuracy	Energy expenditure	Activity intensity	Fitbit	Charge	Indirect calorimetry with portable gas analyzer Metamax 3B (Metamax 3B, CORTEX Biophysik GmbH, Leipzig, Germany)	MAPE -4.5 to 75.0%	Probably high	Low	Low	Low
92	Wahl, 2017	Healthy	Lab	Accuracy	Step count	Step count	Bodymedia	Sensewear	Automated (photoelectric cell)	MAPE -15.5 to -3%	Probably high	Low	Low	Low
92	Wahl, 2017	Healthy	Lab	Accuracy	Energy expenditure	Activity intensity	Bodymedia	Sensewear	Indirect calorimetry with portable gas analyzer Metamax 3B (Metamax 3B, CORTEX Biophysik GmbH, Leipzig, Germany)	MAPE -25.3 to -1.4%	Probably high	Low	Low	Low
92	Wahl, 2017	Healthy	Lab	Accuracy	Step count	Step count	Garmin	Vivofit	Automated (photoelectric cell)	MAPE -2 to -0.7%	Probably high	Low	Low	Low
92	Wahl, 2017	Healthy	Lab	Accuracy	Distance	Distance	Garmin	Vivofit	measured distance	MAPE -25.0 to 23.3%	Probably high	Low	Low	Low
92	Wahl, 2017	Healthy	Lab	Accuracy	Energy expenditure	Activity intensity	Garmin	Vivofit	Indirect calorimetry with portable gas analyzer Metamax 3B (Metamax 3B, CORTEX Biophysik GmbH, Leipzig, Germany)	MAPE -21.3 to 18.7%	Probably high	Low	Low	Low
92	Wahl, 2017	Healthy	Lab	Accuracy	Step count	Step count	Garmin	Vivosmart	Automated (photoelectric cell)	MAPE -1.1 to -0.3%	Probably high	Low	Low	Low
92	Wahl, 2017	Healthy	Lab	Accuracy	Distance	Distance	Garmin	Vivosmart	measured distance	MAPE -8.1 to 53.5%	Probably high	Low	Low	Low
92	Wahl, 2017	Healthy	Lab	Accuracy	Energy expenditure	Activity intensity	Garmin	Vivosmart	Indirect calorimetry with portable gas analyzer Metamax 3B (Metamax 3B, CORTEX Biophysik GmbH, Leipzig, Germany)	MAPE -1.5 to -35.8%	Probably high	Low	Low	Low
92	Wahl, 2017	Healthy	Lab	Accuracy	Step count	Step count	Garmin	Vivoactive	Automated (photoelectric cell)	MAPE -1.5 to 0.6%	Probably high	Low	Low	Low
92	Wahl, 2017	Healthy	Lab	Accuracy	Distance	Distance	Garmin	Vivoactive	measured distance	MAPE -6.1 to 51.4%	Probably high	Low	Low	Low
92	Wahl, 2017	Healthy	Lab	Accuracy	Energy expenditure	Activity intensity	Garmin	Vivoactive	Indirect calorimetry with portable gas analyzer Metamax 3B (Metamax 3B, CORTEX Biophysik GmbH, Leipzig, Germany)	MAPE -4.5 to 36.8%	Probably high	Low	Low	Low
92	Wahl, 2017	Healthy	Lab	Accuracy	Step count	Step count	Garmin	Forerunner 920XT	Automated (photoelectric cell)	MAPE -2.7 to 1.5%	Probably high	Low	Low	Low
92	Wahl, 2017	Healthy	Lab	Accuracy	Distance	Distance	Garmin	Forerunner 920XT	measured distance	MAPE -3.3 to 26.0%	Probably high	Low	Low	Low
92	Wahl, 2017	Healthy	Lab	Accuracy	Energy expenditure	Activity intensity	Garmin	Forerunner 920XT	Indirect calorimetry with portable gas analyzer Metamax 3B (Metamax 3B, CORTEX Biophysik GmbH, Leipzig, Germany)	MAPE -26.6 to -9.2%	Probably high	Low	Low	Low
92	Wahl, 2017	Healthy	Lab	Accuracy	Step count	Step count	Xaomi	Mi Band	Automated (photoelectric cell)	N/A (too many missing data, not analysed)	Probably high	Low	Low	Low
92	Wahl, 2017	Healthy	Lab	Accuracy	Distance	Distance	Xaomi	Mi Band	measured distance	N/A (too many missing data, not analysed)	Probably high	Low	Low	Low
92	Wahl, 2017	Healthy	Lab	Accuracy	Energy expenditure	Activity intensity	Xaomi	Mi Band	Indirect calorimetry with portable gas analyzer Metamax 3B (Metamax 3B, CORTEX Biophysik GmbH, Leipzig, Germany)	N/A (too many missing data, not analysed)	Probably high	Low	Low	Low
92	Wahl, 2017	Healthy	Lab	Accuracy	Step count	Step count	Withings	Pulse	Automated (photoelectric cell)	MAPE -16.0 to -0.4%	Probably high	Low	Low	Low
92	Wahl, 2017	Healthy	Lab	Accuracy	Distance	Distance	Withings	Pulse	measured distance	MAPE 0.7 to 58.3%	Probably high	Low	Low	Low
92	Wahl, 2017	Healthy	Lab	Accuracy	Energy expenditure	Activity intensity	Withings	Pulse	Indirect calorimetry with portable gas analyzer Metamax 3B (Metamax 3B, CORTEX Biophysik GmbH, Leipzig, Germany)	MAPE -38.9 to -16.9%	Probably high	Low	Low	Low
93	Dooley, 2017	Healthy	Lab	Accuracy	Heart rate	Heart rate	Apple	Watch, series not NA	ActiGraph GT3X+, Polar Heart Rate Monitor, Pravo Medica TrueOne 2400	MAPE (SD) 1.4 (~1) to 6.7 (~11)%	High	Low	Low	Low
93	Dooley, 2017	Healthy	Lab	Accuracy	Heart rate	Heart rate	Fitbit	Charge HR	ActiGraph GT3X+, Polar Heart Rate Monitor, Pravo Medica TrueOne 2400	MAPE (SD) 2.4 (~1.5) to 17.0 (~20.0)	High	Low	Low	Low
93	Dooley, 2017	Healthy	Lab	Accuracy	Heart rate	Heart rate	Garmin	Forerunner 225	ActiGraph GT3X+, Polar Heart Rate Monitor, Pravo Medica TrueOne 2400	MAPE (SD) ranging from 7.8 (~17) to 24.38 (~26)	High	Low	Low	Low
93	Dooley, 2017	Healthy	Lab	Accuracy	Energy expenditure	Activity intensity	Apple	Watch, series not NA	Indirect calorimetry with Parvo Medics TrueOne 2400 (Parvo Medics Inc, Sandy, UT, USA)	MAPE (SD) 16.54 (~13) to 210.84 (~96)%	High	Low	Low	Low
93	Dooley, 2017	Healthy	Lab	Accuracy	Energy expenditure	Activity intensity	Fitbit	Charge HR	Indirect calorimetry with Parvo Medics TrueOne 2400 (Parvo Medics Inc, Sandy, UT, USA)	MAPE (SD) 16.85 (~14) to 84.98 (~46)%	High	Low	Low	Low
93	Dooley, 2017	Healthy	Lab	Accuracy	Energy expenditure	Activity intensity	Garmin	Forerunner 225	Indirect calorimetry with Parvo Medics TrueOne 2400 (Parvo Medics Inc, Sandy, UT, USA)	MAPE (SD) 30.77 (~26) to 155.05 (~164)%	High	Low	Low	Low
88	Wang, 2017	Healthy	Lab	Accuracy	Step count	Step count	Huawei	B1	Angular velocity based on IMU (x-IMU, x-io Technologies) attached to a shank	MAPE -5.44%	Probably high	Low	Low	Low
88	Wang, 2017	Healthy	Lab	Accuracy	Step count	Step count	Mi Band	Miband	Angular velocity based on IMU (x-IMU, x-io Technologies) attached to a shank	MAPE -11.13%	Probably high	Low	Low	Low
88	Wang, 2017	Healthy	Lab	Accuracy	Step count	Step count	Fitbit	Charge	Angular velocity based on IMU (x-IMU, x-io Technologies) attached to a shank	MAPE - 4.4%	Probably high	Low	Low	Low
88	Wang, 2017	Healthy	Lab	Accuracy	Step count	Step count	Polar	Loop	Angular velocity based on IMU (x-IMU, x-io Technologies) attached to a shank	MAPE -12.30%	Probably high	Low	Low	Low
88	Wang, 2017	Healthy	Lab	Accuracy	Step count	Step count	Garmin	Vivofit 2	Angular velocity based on IMU (x-IMU, x-io Technologies) attached to a shank	MAPE 3.51%	Probably high	Low	Low	Low
88	Wang, 2017	Healthy	Lab	Accuracy	Step count	Step count	Misfit	Shine	Angular velocity based on IMU (x-IMU, x-io Technologies) attached to a shank	MAPE -12.63%	Probably high	Low	Low	Low
88	Wang, 2017	Healthy	Lab	Accuracy	Step count	Step count	Jawbone	UP	Angular velocity based on IMU (x-IMU, x-io Technologies) attached to a shank	MAPE -6.73%	Probably high	Low	Low	Low
